# Supplementary material for: Optimised chronic infection models demonstrate that siderophore ‘cheating’ in Pseudomonas aeruginosa is context specific
Source: ISME J. 2017 Jul 11;11(11):2492–509. doi: 10.1038/ismej.2017.103 (PMC5649161; doi:10.1038/ismej.2017.103)
Supplement: Supplementary Information [file ismej2017103x2.xls]

## Sheet: Notes
Data for whole genome sequencing of P. aeruginosa PAO6609 (Fig 1) in:
Optimised chronic infection models demonstrate that siderophore “cheating” in Pseudomonas aeruginosa is context specific
F Harrison, A McNally, A Da Silva, S Heeb & SP Diggle
Correspondence to f.harrison@warwick.ac.uk, stephen.diggle@biosci.gatech.edu
In the SNPs table:
	Mutations predicted to affect iron metabolism, growth or virulence are shown in bold.
	Mutations that are probably responsible for the methionine auxotroph phenotype of this mutant's parent strain, PAO6049, are shown in green.

## Sheet: Deletion
From Artemis, the deletion runs from approx					2666182	to	2672773	so approx.	6591	bp in length.
Note: PA2402 should be annotated as pvdI

## Sheet: SNPs
Position	Ref.Base	Alt.Base	Quality	Info	Locus	General.Class	GenBank.Annotation	Ref.AminoAcid	Codon.Position	Ref.Codon	Alt.Codon	Syn.Nonsyn	is.synonymous	is.nonsynonymous	is.intergenic	New.AminoAcid	Note
183697	T	G	221.999	DP=22	PA0159	hypothetical_uncharacterised	probable transcriptional regulator	cys310	3	tgt	tga	ns	0	1	0	STOP	Final 3 aa not translated
413850	T	C	185.033	DP=10	PA0369	hypothetical_uncharacterised	uncharacterised protein		3	tga	tgg	?	0	0	0		Predicted stop codon in middle of hypothetical protein?
721611	C	T	222.013	DP=18	Intergenic_a	intergenic							0	0	1		54 bp downstream of tyrZ, upstream of PAO668.1 16S rRNA
721622	C	T	222.013	DP=18	Intergenic_a	intergenic							0	0	1		Same intergenic region again
721663	T	C	222.013	DP=20	Intergenic_a	intergenic							0	0	1		Same intergenic region again
721664	C	T	222.013	DP=20	Intergenic_a	intergenic							0	0	1		Same intergenic region again
721667	A	G	222.013	DP=20	Intergenic_a	intergenic							0	0	1		Same intergenic region again
721670	A	G	222.013	DP=20	Intergenic_a	intergenic							0	0	1		Same intergenic region again
721718	A	G	222.067	DP=22	Intergenic_a	intergenic							0	0	1		Same intergenic region again
721725	C	T	222.135	DP=18	Intergenic_a	intergenic							0	0	1		Same intergenic region again
721740	C	T	207.457	DP=19	Intergenic_a	intergenic							0	0	1		Same intergenic region again
1254527	C	T	221.999	DP=43	Intergenic_b	intergenic							0	0	1		Between nrdA and PA1157 two-component response regulator
1260881	C	T	157.134	DP=10	ndvB	carbon_metabolism	glycosyl transferase	ser762	3	agc	agt	s	1	0	0	ser	No aa change
1261377	C	T	222	DP=24	ndvB	carbon_metabolism	glycosyl transferase	arg597	2	aga	aaa	ns	0	1	0	lys	Involved in the formation of cyclic glucans. These function in biofilm-specific antibiotic resistance by sequestering antibiotic molecules away from their cellular targets. http://jb.asm.org/content/194/12/3128.long
1273584	C	T	222.974	DP=19	napA	nitrogen_metabolism	nitrate reductase catalytic subunit	val739	1	gtg	ctg	ns	0	1	0	leu	Nitrite/NO reduction & heme biosynthesis
1276521	C	T	222	DP=16	napF	nitrogen_metabolism	ferredoxin protein NapF	gly30	1	ggc	agc	ns	0	1	0	ser	Nitrite/NO reduction & heme biosynthesis
1277741	C	T	221.999	DP=27	phoP	regulatory	two-component response regulator PhoP	thr18	3	acc	act	s	1	0	0	thr	No aa change
1282713	C	T	224.543	DP=17	PA1181	hypothetical_uncharacterised	conserved hypothetical protein	tyr968	3	tac	tat	s	1	0	0	tyr	No aa change
1285543	C	T	222.016	DP=14	dctA	carbon_metabolism	C4-dicarboxylate transport protein	ala344	2	gcc	gtc	ns	0	1	0	val	Facilitates growth on e.g. malate, fumarate, succinate
1309679	C	T	222.003	DP=14	PA1209	hypothetical_uncharacterised	hypothetical protein	gln280	3	cag	caa	s	1	0	0	gln	No aa change
1364715	C	T	223.457	DP=20	PA1256	amino_acids	amino acid ABC transporter ATP binding protein	pro169	3	ccg	cca	s	1	0	0	pro	No aa change
1367696	C	T	226.77	DP=18	PA1259	hypothetical_uncharacterised	hypothetical protein	arg195	3	cgg	cga	s	1	0	0	arg	No aa change
1381299	C	T	222.033	DP=15	PA1270	hypothetical_uncharacterised	hypothetical protein	ala629	1	gcc	gct	s	1	0	0	ala	No aa change
1381360	C	T	222.008	DP=14	PA1270	hypothetical_uncharacterised	hypothetical protein	gln650	1	cag	tag	ns	0	1	0	STOP	30 final aa lost
1391149	C	T	198.007	DP=12	cobU	amino_acids	nicotinate-nucleotide-dimethylbenzimidazole phosphoribosyltransferase (cobalamin aka vitamin B12 biosynthesis protein)	leu309	1	ctc	ttc	ns	0	1	0	phe	Vit B12 is required for methionine biosynthesis and this is a methionine auxotroph
1401018	C	T	221.999	DP=22	PA1289	hypothetical_uncharacterised	hypothetical protein	ser58	2	tcg	ttg	ns	0	1	0	leu
1407783	C	T	223.457	DP=21	PA1296	intergenic	probable 2-hydroxyacid dehydrogenase	asn259	3	aac	aat	s	1	0	1	asn	No aa change
1427974	C	T	221.999	DP=30	intergenic_c	intergenic							0	0	1		106bp upstream of cyoA, which is induced under iron starvation
1432608	C	T	221.999	DP=22	cyoE	iron_metabolism	protoheme IX farnesyltransferase	ala191	2	gct	gtt	ns	0	1	1	val	Required for production of heme o from heme b
1439261	C	T	221.999	DP=21	PA1327	hypothetical_uncharacterised	probable protease	pro186	1	ccg	tcg	ns	0	1	0	ser
1443649	C	T	222.026	DP=20	PA1331	hypothetical_uncharacterised	conserved hypothetical protein	gly268	2	ggc	gac	ns	0	1	0	asp
1551491	C	T	189.127	DP=11	PA1425	hypothetical_uncharacterised	probable ATP-binding component of ABC transporter	pro170	1	ccg	tcg	ns	0	1	0	ser
1559509	G	A	222.026	DP=28	lasI	quorum_sensing	autoinducer synthesis protein LasI	glu86	1	gag	aag	ns	0	1	0	lys	This strain has been reported to make no QS signals.
1561882	G	A	222.212	DP=25	PA1433	hypothetical_uncharacterised	hypothetical protein	leu13	1	ctg	ttg	s	1	0	0	leu	No aa change
1565761	G	A	221.999	DP=27	PA1436	hypothetical_uncharacterised	probable Resistance-Nodulation-Cell Division (RND) efflux transporter	val599	1	gtg	atg	ns	0	1	0	met
1566680	G	A	221.999	DP=31	PA1436	hypothetical_uncharacterised	probable Resistance-Nodulation-Cell Division (RND) efflux transporter	gly205	2	ggc	gac	ns	0	1	0	asp
1566786	G	A	226.77	DP=27	PA1436	hypothetical_uncharacterised	probable Resistance-Nodulation-Cell Division (RND) efflux transporter	glu940	3	gag	gaa	s	1	0	0	glu	No aa change
1574249	G	A	221.999	DP=29	fliO	motility	flagellar protein	gly75	2	ggc	gac	ns	0	1	0	asp
1577768	G	A	222.067	DP=11	PA1450	hypothetical_uncharacterised	hypothetical protein	gln74	3	cag	caa	s	1	0	0	gln	No aa change
1587638	G	A	222.016	DP=14	PA1458	hypothetical_uncharacterised	probable two-component sensor	ala206	1	gcg	acg	ns	0	1	0	thr
1589438	G	C	222.003	DP=17	PA1459	hypothetical_uncharacterised	probable chemotaxis-specific methylesterase	gly34	2	ggc	gac	ns	0	1	0	asp
1923528	C	T	222.008	DP=13	PA1779	nitrogen_metabolism	assimilatory nitrate reductase	arg748	2	cgc	cac	ns	0	1	0	his	Will affect anaerobic respiration
2239547	T	G	222.001	DP=19	PA2406	hypothetical_uncharacterised	hypothetical protein						0	0	0		No codon prediction in database
2606591	C	T	222	DP=17	PA2359	hypothetical_uncharacterised	probable transcriptional regulator	arg144	3	cgg	cga	s	1	0	0	arg	No aa change
2806881	G	A	222.002	DP=26	mexS	membrane_transport	oxidoreductase MexS (regulates expression of mexEF-oprN multidrug efflux pump)	ile163	3	atc	att	s	1	0	0	ile	No aa change
2807982	T	A	195.016	DP=10	mexT	membrane_transport	transcriptional regulator (regulates expression of mexEF-oprN multidrug efflux pump)	phe172	1	ttc	atc	ns	0	1	0	ile	Regulates expression of mexEF-oprN multidrug efflux pump
2823637	G	A	222.001	DP=15	opdT	amino_acids	tyrosine porin OpdT	ala95	2	gcc	gtc	ns	0	1	0	val	Uptake of tyrosine under nutrient limitation
2913182	G	A	222.033	DP=22	PA2576	hypothetical_uncharacterised	hypothetical protein	ala203	1	gcc	gtc	ns	0	1	0	val
2936091	C	T	222.003	DP=14	qteE	quorum_sensing	quorum threshold expression element, QteE	arg81	1	cgc	tgc	ns	0	1	0	cys	Enforces QS threshold, loss of function => premature QS response
2952922	C	T	222.001	DP=18	cysG	nitrogen_metabolism	siroheme synthase, a cofactor for nitrite reductase	val165	1	gtc	atc	ns	0	1	0	ile	NIR is required for heme biosynthesis
3009239	C	T	222.008	DP=11	PA2660	hypothetical_uncharacterised	hypothetical protein	ile131	3	atc	att	s	1	0	0	ile	No aa change
3052231	C	T	221.999	DP=23	PA2699	hypothetical_uncharacterised	hypothetical protein	ala92	2	gcc	gtc	ns	0	1	0	val
3072080	C	T	221.999	DP=31	intergenic_d	intergenic							0	0	1		Base immediately after the stop codon of cpo chloroperoxidase
3072142	C	T	221.999	DP=30	cpo	biosynthesis	non-heme chloroperoxidase CPO	gly257	2	ggc	gac	ns	0	1	0	asp	Synthesis of many organochlorine compounds
3079167	C	T	201.033	DP=13	PA2725	hypothetical_uncharacterised	probable chaperone	ala619	2	gcc	gtc	ns	0	1	0	val
3119114	G	A	222.001	DP=17	PA2758	hypothetical_uncharacterised	probable transcriptional regulator	trp273	3	tgg	tga	ns	0	1	0	STOP	Final 23 aa lost
3135131	G	A	222.414	DP=20	PA2777	hypothetical_uncharacterised	hypothetical protein	phe290	3	ttc	ttt	s	1	0	0	phe	No aa change
3137481	G	A	222	DP=18	intergenic_e	intergenic							0	0	1		39bp upstream of PA2779 hypothetical protein, 369bp upstream of PA2780 hypothetical protein
3139804	G	A	224.543	DP=19	PA2783	hypothetical_uncharacterised	hypothetical protein	gln19	3	cag	caa	s	1	0	0	gln	No aa change
3151184	C	T	222.169	DP=44	intergenic_f	intergenic							0	0	1		750bp upstream of PA2793 hypothetical protein, 1.3kp upstream of PA2795 hypothetical protein
3151514	C	T	221.999	DP=58	intergenic_f	intergenic							0	0	1		Between PA2793 and PA2795
3169228	G	A	222.003	DP=14	PA2815	hypothetical_uncharacterised	probable acyl-CoA dehydrogenase	val375	1	gtc	atc	ns	0	1	0	ile
3321522	G	A	222.013	DP=32	tmk	nucleotide_synthesis	thymidylate kinase	leu52	1	ctg	ttg	s	1	0	0	leu	No aa change
3328438	G	A	224.543	DP=35	PA2971	hypothetical_uncharacterised	hypothetical protein	phe166	3	ttc	ttt	s	1	0	0	phe	No aa change
3328550	G	A	221.999	DP=24	PA2971	hypothetical_uncharacterised	hypothetical protein	ala129	2	gcc	gtc	ns	0	1	0	val
3414321	A	C	221.999	DP=17	intergenic_g	intergenic							0	0	1		80bp upstream of rmf ribosome modulation factor, 381bp upstream of PA3048 hypothetical protein
3418599	G	A	222.016	DP=13	PA3054	hypothetical_uncharacterised	hypothetical protein	glu104	3	gag	gaa	s	1	0	0	glu	No aa change
3464045	C	T	222.026	DP=27	PA3085	hypothetical_uncharacterised	hypothetical protein	gln36	3	cag	caa	s	1	0	0	gln	No aa change
3473318	G	A	221.999	DP=22	PA3093	hypothetical_uncharacterised	hypothetical protein	val101	1	gtg	atg	ns	0	1	0	met
3488025	C	T	221.999	DP=30	metZ	amino_acids	O-succinylhomoserine sulfhydrylase metZ	gly123	2	ggc	gac	ns	0	1	0	asp	Methionine biosynthesis
3496285	C	T	195.129	DP=13	fimV	motility	motility protein FimV	asp641	1	gac	aac	ns	0	1	0	asn	Type IV pilus synthesis
3506350	G	A	222.001	DP=17	PA3124	hypothetical_uncharacterised	probable transcriptional regulator	ala295	2	gcg	gtg	ns	0	1	0	val
3507497	C	T	221.999	DP=29	PA3125	hypothetical_uncharacterised	hypothetical protein	asp51	3	gac	gat	s	1	0	0	asp	No aa change
3777474	G	A	221.999	DP=22	amiE	metabolism	acylamide amidohydrolase	arg176	1	cgc	tgc	ns	0	1	0	cys	Metabolism of short-chain amides
4212201	A	G	222.008	DP=13	PA3760	carbon_metabolism	N-acetyl-D-glucosamine phosphotransferase system transporter NagF	his636	2	cac	cgc	ns	0	1	0	arg	Growth on GlcNAc
4344266	A	G	221.999	DP=33	narK1	nitrogen_metabolism	nitrite extrusion protein 1	leu190	3	ctt	ctc	s	1	0	0	leu	No aa change
4448855	C	G	221.999	DP=21	intergenic_h	intergenic							0	0	1		38bp downstream of amn AMP nucleosidase, 113 bp upstream of PA3969a hypothetical protein
4448856	G	C	221.999	DP=22	intergenic_h	intergenic							0	0	1		37bp downstream of amn AMP nucleosidase
4869855	T	G	222.001	DP=16	PA4341	hypothetical_uncharacterised	probable transcriptional regulator	glu158	3	gaa	gac	ns	0	1	0	asp
4895966	G	A	222	DP=27	bifA	intracellular_signa;	cyclic-guanylate-specific phosphodiesterase	trp503	2	tgg	tag	ns	0	1	1	STOP	Final 186 aa lost, loss of function mutants are impaired in biofilm formaiton
4924552	C	G	221.999	DP=23	PA4394	hypothetical_uncharacterised	hypothetical protein	val178	1	gtg	ctg	ns	0	1	0	leu
4924553	G	C	221.999	DP=23	PA4394	hypothetical_uncharacterised	hypothetical protein	pro177	3	ccc	ccg	s	1	0	0	pro	No aa change
5743461	C	G	221.999	DP=21	hutU	amino_acids	urocanate hydratase	thr431	3,2	acg	agc	ns	0	1	0	ser	Histidine catabolism
5743462	G	C	221.999	DP=21									0	0	0
5899863	G	A	222.003	DP=14	rho	transcription	transcription termination factor Rho	arg88	1	cgc	tgc	ns	0	1	0	cys	Not in nucleotide binding site
5956226	C	T	222.067	DP=39	betT2	membrane_transport		cys349	3	tgc	tgt	s	1	0	0	cys	No aa change
6079222	A	G	221.999	DP=21	dgcB	amino_acids	dimethylglycine catabolism protein DgcB	leu393	3	cta	ctg	s	1	0	0	leu	No aa change
6097306	G	T	222.212	DP=24	soxA	amino_acids	sarcosine oxidase subunit alpha	gly95	1	ggc	tgc	ns	0	1	0	cys	Byproduct in glycine synthesis and degradation
6098781	G	C	221.999	DP=32	soxA	amino_acids	sarcosine oxidase subunit alpha	gly586	3	ggg	ggc	s	1	0	0	gly	No aa change
6115455	T	G	221.999	DP=28	mtr	amino_acids	tryptophan permease	lys286	3	aaa	aac	ns	0	1	0	asn
												totals >	26	43	21
												check sum=90 >	90
