# Supplementary material for: Optimised chronic infection models demonstrate that siderophore ‘cheating’ in Pseudomonas aeruginosa is context specific
Source: ISME J. 2017 Jul 11;11(11):2492–509. doi: 10.1038/ismej.2017.103 (PMC5649161; doi:10.1038/ismej.2017.103)
Supplement: Supplementary Information [file ismej2017103x3.xls]

## Sheet: Read Me
Data for Figures 2-5, S1-2 in:
Optimised chronic infection models demonstrate that siderophore “cheating” in Pseudomonas aeruginosa is context specific
F Harrison, A McNally, A Da Silva, S Heeb & SP Diggle
Correspondence to f.harrison@warwick.ac.uk, stephen.diggle@biosci.gatech.edu

## Sheet: PAO1 siderophore production
medium	block	block_id	rep	pvd_rlu	pvd_cfu	pch_rlu	pch_cfu	cfu100µl		_rlu: relative light units of s 100µl upernatant
CAA100	a	caa_a	1	4054575	0.26592	4807	0.000315	15200000		_cfu: relative light units of µl supernatant / CFU in 100µl culture
CAA100	a	caa_a	2	3718751	0.2604	4717	0.00033	14300000
CAA100	a	caa_a	3	4396331	0.31255	5669	0.000403	14100000
CAA100	a	caa_a	4	4277884	0.34346	5353	0.00043	12500000
CAA100	b	caa_b	1	1539433	0.10285	2764	0.000185	15000000
CAA100	b	caa_b	2	1878893	0.15387	3464	0.000284	12200000
CAA100	b	caa_b	3	1634344	0.10639	4039	0.000263	15400000
CAA100	b	caa_b	4	1931515	0.16345	3770	0.000319	11800000
ASM24	a	asm24_a	1	28874	0.0004599	21985	0.00035	6.27837e+07
ASM24	a	asm24_a	2	21776	0.00055639	24978	0.000638	3.91379e+07
ASM24	a	asm24_a	3	42069	0.0011999	22364	0.000638	35061026
ASM24	a	asm24_a	4	42492	0.0005922	22126	0.000308	7.17528e+07
ASM24	a	asm24_a	5	33342	0.00087004	22111	0.000577	3.83225e+07
ASM24	b	asm24_b	1	73724	0.00079235	19100	0.000205	9.30453e+07
ASM24	b	asm24_b	2	73135	0.00088605	18147	0.00022	8.25402e+07
ASM24	b	asm24_b	3	65991	0.001047	17021	0.00027	6.30307e+07
ASM24	b	asm24_b	4	84286	0.00089148	21362	0.000226	9.4546e+07
ASM24	b	asm24_b	6	56675	0.0012182	16447	0.000354	4.65226e+07
ASM48	a	asm48_a	1	41523	0.00016577	20257	8.09e-05	2.50482e+08
ASM48	a	asm48_a	2	37673	8.1298e-05	20147	4.35e-05	4.63393e+08
ASM48	a	asm48_a	3	36178	0.00020361	22687	0.000128	1.77686e+08
ASM48	a	asm48_a	4	38671	0.00031071	24430	0.000196	1.24458e+08
ASM48	a	asm48_a	5	37517	0.0002093	24605	0.000137	1.79252e+08
ASM48	b	asm48_b	1	63408	0.00031297	17662	8.72e-05	2.02599e+08
ASM48	b	asm48_b	2	69594	0.00054557	17382	0.000136	1.27562e+08
ASM48	b	asm48_b	4	53387	0.00050104	14911	0.00014	106551855
ASM48	b	asm48_b	5	56651	0.00041482	14807	0.000108	136566462
ASM48	b	asm48_b	6	64350	0.00037286	16641	9.64e-05	1.72584e+08
EVPL	a	evpl_a	1	46909	0.0094508	10779	0.00217	4960000
EVPL	a	evpl_a	2	51220	0.013666	11174	0.00298	3750000
EVPL	a	evpl_a	3	45256	0.08377	10157	0.0188	540000
EVPL	a	evpl_a	4	40082	0.017543	9673	0.00423	2280000
EVPL	b	evpl_b	1	209149	0.0078031	2221	8.29e-05	26800000
EVPL	b	evpl_b	2	885581	0.03304	3704	0.000138	26800000
EVPL	b	evpl_b	3	252203	0.012207	2080	0.000101	20700000
EVPL	b	evpl_b	4	249333	0.013953	2297	0.000129	17900000
SWF24	a	swf24_a	1	104907	0.00027456	19915.6	5.21e-05	382000000
SWF24	a	swf24_a	2	97870.6	0.00040983	18415.6	7.71e-05	239000000
SWF24	a	swf24_a	3	94800.5	0.00046702	19225.6	9.47e-05	203000000
SWF24	a	swf24_a	4	100904	0.00060361	17542.6	0.000105	167000000
SWF24	a	swf24_a	5	97734.2	0.00038977	18852.6	7.52e-05	251000000
SWF24	b	swf24_b	1	75993.1	0.00018767	12220.6	3.02e-05	405000000
SWF24	b	swf24_b	2	77593.5	0.00020531	12012.6	3.18e-05	378000000
SWF24	b	swf24_b	3	93575.8	9.9038e-05	14479.6	1.53e-05	945000000
SWF24	b	swf24_b	4	85203.3	0.00015781	12828.6	2.38e-05	540000000
SWF24	b	swf24_b	5	93762.3	0.00026717	13029.6	3.71e-05	351000000
SWF48	a	swf48_a	1	108309	0.00017115	10735.9	1.7e-05	633000000
SWF48	a	swf48_a	2	105442	0.00016982	10262.9	1.65e-05	621000000
SWF48	a	swf48_a	3	105709	0.00018444	10141.9	1.77e-05	573000000
SWF48	a	swf48_a	4	103839	0.00015529	9927.9	1.48e-05	669000000
SWF48	a	swf48_a	5	105851	0.00016118	9186.9	1.4e-05	657000000
SWF48	b	swf_48b	1	104042	0.0024554	10349.9	0.000244	42400000
SWF48	b	swf_48b	2	106753	0.0023514	10850.9	0.000239	45400000
SWF48	b	swf_48b	3	104844	0.0015395	10069.9	0.000148	68100000
SWF48	b	swf_48b	4	107090	0.0016083	10472.9	0.000157	66600000
SWF48	b	swf_48b	5	105420	0.001935	9967.9	0.000183	54500000
SCW	a	scw_a	1	95928.1	0.0063388	11381	0.000752	15100000
SCW	a	scw_a	2	86194.5	0.0043813	10248	0.000521	19700000
SCW	a	scw_a	3	84460.4	0.0050737	9682	0.000582	16600000
SCW	a	scw_a	4	83104.9	0.0049923	9419	0.000566	16600000
SCW	a	scw_a	5	84012.3	0.013879	9775	0.00161	6050000
SCW	b	scw_b	1	100700	0.00277257	10141.9	0.000279236	3.63202e+07
SCW	b	scw_b	2	106379	0.00281175	9927.9	0.00026241	3.78336e+07
SCW	b	scw_b	3	93622.3	0.00386654	9186.9	0.000379413	2.42135e+07
SCW	b	scw_b	4	106479	0.00370316	10349.9	0.000359953	2.87535e+07
SCW	b	scw_b	5	105123	0.00534341	10850.9	0.00055155	1.96734e+07

## Sheet: ASM relative fitness
block	genotype	time	popntype	rep	relfit
a	delD	24	pure	1	2.23
a	delD	24	pure	2	0.84
a	delD	24	pure	3	2.14
a	delD	24	pure	4	1.1
a	delD	24	pure	5	1.6
a	delD	48	pure	1	0.31
a	delD	48	pure	2	0.83
a	delD	48	pure	3	0.52
a	delD	48	pure	4	0.67
a	delD	48	pure	5	0.92
a	delDEF	24	pure	1	1.07
a	delDEF	24	pure	2	1.31
a	delDEF	24	pure	3	1.23
a	delDEF	24	pure	4	1.42
a	delDEF	24	pure	5	0.91
a	delDEF	48	pure	1	0.78
a	delDEF	48	pure	2	0.18
a	delDEF	48	pure	3	0.19
a	delDEF	48	pure	4	0.12
a	delDEF	48	pure	5	0.23
a	delD	24	mixed	1	1
a	delD	24	mixed	2	2
a	delD	24	mixed	3	1.17
a	delD	24	mixed	4	0.75
a	delD	24	mixed	5	0.25
a	delD	48	mixed	1	1.37
a	delD	48	mixed	2	0.17
a	delD	48	mixed	3	1.88
a	delD	48	mixed	4	0.94
a	delD	48	mixed	5	0.69
a	delDEF	24	mixed	1	0.17
a	delDEF	24	mixed	3	0.25
a	delDEF	24	mixed	4	0.2
a	delDEF	24	mixed	5	0.6
a	delDEF	48	mixed	1	0.46
a	delDEF	48	mixed	2	0.43
a	delDEF	48	mixed	3	0.32
a	delDEF	48	mixed	4	0.63
a	delDEF	48	mixed	5	0.16
b	delD	24	pure	1	0.46
b	delD	24	pure	2	1
b	delD	24	pure	3	1.38
b	delD	24	pure	4	0.69
b	delD	24	pure	5	1.22
b	delD	48	pure	1	1.14
b	delD	48	pure	2	0.48
b	delD	48	pure	3	0.67
b	delD	48	pure	4	0.56
b	delD	48	pure	5	0.76
b	delDEF	24	pure	1	1.29
b	delDEF	24	pure	2	0.79
b	delDEF	24	pure	4	0.96
b	delDEF	24	pure	5	1.39
b	delDEF	48	pure	1	1.92
b	delDEF	48	pure	2	1.02
b	delDEF	48	pure	3	0.81
b	delDEF	48	pure	4	0.77
b	delDEF	48	pure	5	0.48
b	delD	24	mixed	1	0.28
b	delD	24	mixed	2	0.33
b	delD	24	mixed	3	0.47
b	delD	24	mixed	4	1.47
b	delD	24	mixed	5	0.75
b	delD	48	mixed	1	0.38
b	delD	48	mixed	2	1.14
b	delD	48	mixed	3	1.11
b	delD	48	mixed	4	0.63
b	delD	48	mixed	5	0.81
b	delDEF	24	mixed	1	0.17
b	delDEF	24	mixed	2	0.18
b	delDEF	24	mixed	3	0.62
b	delDEF	24	mixed	4	0.34
b	delDEF	24	mixed	5	0.17
b	delDEF	48	mixed	1	0.28
b	delDEF	48	mixed	2	0.19
b	delDEF	48	mixed	3	0.32
b	delDEF	48	mixed	4	0.17
b	delDEF	48	mixed	5	0.36

## Sheet: ASM ∆pvdD CFU at 48h
block	genotypes	time	rep	totalcfu
a	C++	48	1	5009649854
a	C++	48	2	9267852230
a	C++	48	3	3553720365
a	C++	48	4	2489169771
a	C++	48	5	3585030677
a	delD	48	1	2880548666
a	delD	48	2	2974479601
a	delD	48	3	2614411018
a	delD	48	4	2379583681
a	delD	48	5	2301307902
a	C++&delD	48	1	1706411982
a	C++&delD	48	2	3131031159
a	C++&delD	48	3	2301307902
a	C++&delD	48	4	1487239800
a	C++&delD	48	5	1612481047
b	C++	48	1	4051971950
b	C++	48	2	2551241598
b	C++	48	3	2131037100
b	C++	48	4	2731329240
b	C++	48	5	3451679809
b	delD	48	1	2431183170
b	delD	48	2	1230598889
b	delD	48	3	2701314633
b	delD	48	4	1920934850
b	delD	48	5	2071007886
b	C++&delD	48	1	2311124742
b	C++&delD	48	2	1800876422
b	C++&delD	48	3	1710832601
b	C++&delD	48	4	1470715745
b	C++&delD	48	5	8.70424e+08

## Sheet: ASM growth curve OD400
time_h	C++_1	C++_2	C++_3	C++_4	C++_mean	C++_sd	C++_hi	C++_lo	delD_1	delD_2	delD_3	delD_4	delD_mean	delD_sd	delD_hi	delD_lo	delDEF_1	delDEF_2	delDEF_3	delDEF_4	delDEF_mean	delDEF__sd	delDEF_hi	delDEF_lo
0	0	0	0	0	0	0	0	0	0	0	0	0	0	0	0	0	0	0	0	0	0	0	0	0
0.333333	0.0017	0.004	0.0026	0.0045	0.0032	0.00128323	0.00448323	0.00191677	-0.000200003	0.0031	-0.0045	0.00139999	-5.00027e-05	0.00325832	0.00320832	-0.00330833	0.000199996	0.000500001	0.000299998	0.0009	0.000474999	0.000309571	0.00078457	0.000165427
0.666667	0.0075	0.0095	0.0028	0.0034	0.0058	0.00323213	0.00903213	0.00256787	-0.000399999	0.000500001	-0.0042	-0.00210001	-0.00155	0.00206962	0.000519622	-0.00361963	-0.00210001	0.001	-0.0017	0.0013	-0.000375001	0.00177271	0.00139771	-0.00214771
1	0.0088	0.0082	-0.000399999	0.0053	0.005475	0.00420426	0.00967926	0.00127074	-0.000500001	0.0017	-0.0035	-0.0033	-0.0014	0.00247925	0.00107925	-0.00387925	-0.0031	0.000500001	-0.0041	0.0011	-0.0014	0.00258457	0.00118457	-0.00398457
1.33333	0.0103	0.0089	-0.0026	0.006	0.00565	0.00578417	0.0114342	-0.000134174	-0.000200003	0.0017	-0.00250001	-0.0016	-0.000650004	0.0018303	0.0011803	-0.00248031	-0.0037	0.000699997	-0.0045	0.000999995	-0.001625	0.00287909	0.00125409	-0.00450409
1.66667	0.0107	0.0087	-0.0019	0.0089	0.0066	0.0057376	0.0123376	0.000862403	0.000699997	0.0029	-0.0036	0.000399999	9.99998e-05	0.00270678	0.00280678	-0.00260678	-0.0045	-0.000300005	-0.0056	0.0011	-0.002325	0.00322942	0.000904417	-0.00555442
2	0.0146	0.01	-0.000700004	0.0099	0.00845	0.00648203	0.014932	0.00196797	0.002	0.0053	-0.0039	0.000999995	0.0011	0.00380613	0.00490613	-0.00270614	-0.0039	0.000599995	-0.0049	0.002	-0.00155	0.00336501	0.00181501	-0.00491502
2.33333	0.0138	0.0146	0.00229999	0.0101	0.0102	0.00561961	0.0158196	0.00458039	0.0044	0.0085	-0.0033	0.0028	0.0031	0.00489558	0.00799558	-0.00179558	-0.00300001	0.0021	-0.0042	0.0026	-0.000625003	0.00347599	0.00285099	-0.00410099
2.66667	0.0191	0.017	0.006	0.0113	0.01335	0.00590508	0.0192551	0.00744491	0.0084	0.0214	-0.0032	0.0084	0.00875	0.010051	0.018801	-0.00130104	-0.000600003	0.0047	-0.0024	0.0039	0.0014	0.00344384	0.00484383	-0.00204384
3	0.0303	0.0294	0.023	0.0162	0.024725	0.00654695	0.0312719	0.0181781	0.013	0.0318	0.0051	0.0208	0.017675	0.011391	0.029066	0.00628395	0.0146	0.0076	-0.0018	0.0062	0.00665	0.00672582	0.0133758	-7.58199e-05
3.33333	0.0503	0.0401	0.0325	0.0261	0.03725	0.0104133	0.0476633	0.0268367	0.0282	0.0492	0.0162	0.0317	0.031325	0.0136405	0.0449655	0.0176845	0.0292	0.0135	0.0129	0.0096	0.0163	0.00876927	0.0250693	0.00753073
3.66667	0.0751	0.0605	0.0517	0.0428	0.057525	0.0137657	0.0712908	0.0437593	0.0294	0.0801	0.0388	0.0566	0.051225	0.0223112	0.0735362	0.0289138	0.0395	0.033	0.0306	0.0183	0.03035	0.00886961	0.0392196	0.0214804
4	0.1088	0.0923	0.0833	0.0523	0.084175	0.0237289	0.107904	0.0604461	0.0517	0.1146	0.0547	0.0888	0.07745	0.029942	0.107392	0.047508	0.0611	0.0481	0.0423	0.0332	0.046175	0.011688	0.057863	0.034487
4.33333	0.1574	0.1301	0.1173	0.0706	0.11885	0.0362543	0.155104	0.0825957	0.0803	0.1628	0.0835	0.1275	0.113525	0.0392799	0.152805	0.0742451	0.0919	0.0661	0.0575	0.0479	0.06585	0.0188908	0.0847408	0.0469592
4.66667	0.2166	0.1816	0.1702	0.1015	0.167475	0.048211	0.215686	0.119264	0.1175	0.2253	0.126	0.1791	0.161975	0.0502512	0.212226	0.111724	0.1339	0.0897	0.0853	0.0668	0.093925	0.0284371	0.122362	0.0654879
5	0.2733	0.2475	0.2405	0.1436	0.226225	0.0568605	0.283085	0.169365	0.1667	0.2975	0.1836	0.247	0.2237	0.0601286	0.283829	0.163571	0.1935	0.1257	0.1267	0.0947	0.13515	0.0416398	0.17679	0.0935102
5.33333	0.3461	0.3214	0.3184	0.2021	0.297	0.0644726	0.361473	0.232527	0.2288	0.3879	0.2576	0.3221	0.2991	0.0708961	0.369996	0.228204	0.2612	0.1799	0.1865	0.1352	0.1907	0.0522327	0.242933	0.138467
5.66667	0.402	0.3976	0.4029	0.2718	0.368575	0.0645582	0.433133	0.304017	0.3013	0.4586	0.3446	0.4134	0.379475	0.0700934	0.449568	0.309382	0.3352	0.2499	0.268	0.1866	0.259925	0.0611244	0.321049	0.198801
6	0.4825	0.459	0.4674	0.3574	0.441575	0.0569528	0.498528	0.384622	0.377	0.551	0.4334	0.4826	0.461	0.0739016	0.534902	0.387098	0.3966	0.324	0.3733	0.2452	0.334775	0.0669485	0.401723	0.267827
6.33333	0.5627	0.5393	0.546	0.426	0.5185	0.0624467	0.580947	0.456053	0.4361	0.6805	0.5146	0.5708	0.5505	0.102775	0.653275	0.447725	0.4579	0.3884	0.4489	0.308	0.4008	0.0691366	0.469937	0.331663
6.66667	0.6843	0.6376	0.6669	0.4862	0.61875	0.0904434	0.709193	0.528307	0.5405	0.7306	0.6315	0.7018	0.6511	0.0846705	0.73577	0.56643	0.5332	0.4532	0.515	0.3724	0.46845	0.0726123	0.541062	0.395838
7	0.8072	0.7683	0.7778	0.5887	0.7355	0.0992577	0.834758	0.636242	0.6647	0.8459	0.7507	0.8059	0.7668	0.0784628	0.845263	0.688337	0.6221	0.5355	0.5886	0.4376	0.54595	0.0805538	0.626504	0.465396
7.33333	0.9	0.8309	0.8845	0.6705	0.821475	0.104914	0.926389	0.716561	0.8001	0.9239	0.7424	0.7915	0.814475	0.077251	0.891726	0.737224	0.722	0.6246	0.6708	0.5248	0.63555	0.0838682	0.719418	0.551682
7.66667	0.9128	0.8991	0.9645	0.7729	0.887325	0.0813156	0.968641	0.806009	0.8815	0.9669	0.879	0.8756	0.90075	0.0441662	0.944916	0.856584	0.8188	0.713	0.746	0.6102	0.722	0.0866535	0.808654	0.635347
8	0.7846	0.9584	0.9911	0.8537	0.89695	0.0951024	0.992052	0.801848	0.8831	1.0019	0.9216	0.891	0.9244	0.0542689	0.978669	0.870131	0.8563	0.8421	0.8179	0.6835	0.79995	0.0792354	0.879185	0.720715
8.33333	0.8665	0.9828	0.8178	0.92	0.896775	0.0709303	0.967705	0.825845	0.948	1.0073	0.9403	0.9032	0.9497	0.0430939	0.992794	0.906606	0.8147	0.9059	0.849	0.7753	0.836225	0.0553564	0.891581	0.780869
8.66667	0.9457	0.9033	0.8788	0.868	0.89895	0.0344887	0.933439	0.864461	0.9716	1.0154	1.018	0.9485	0.988375	0.0340559	1.02243	0.954319	0.7929	0.9316	0.887	0.8264	0.859475	0.0618758	0.921351	0.797599
9	0.9626	0.949	0.8917	0.9584	0.940425	0.0329772	0.973402	0.907448	0.9426	1.0644	1.0177	0.9693	0.9985	0.0538173	1.05232	0.944683	0.8156	0.8051	0.9118	0.847	0.844875	0.0480366	0.892912	0.796838
9.33333	1.0016	0.9949	0.9503	0.9612	0.977	0.0250872	1.00209	0.951913	0.9107	1.0686	1.0057	0.9527	0.984425	0.0682639	1.05269	0.916161	0.7982	0.8367	0.8968	0.8939	0.8564	0.0476576	0.904058	0.808742
9.66667	1.0427	1.046	1.0257	0.9591	1.01838	0.0405053	1.05888	0.97787	0.881	1.0799	0.982	0.9484	0.972825	0.0828204	1.05565	0.890005	0.7991	0.8387	0.8787	0.8027	0.8298	0.0371812	0.866981	0.792619
10	1.0695	1.0669	1.0425	0.9086	1.02187	0.0764896	1.09836	0.945385	0.886	1.0182	0.9848	0.9344	0.95585	0.0579217	1.01377	0.897928	0.8145	0.8335	0.8629	0.8393	0.83755	0.0199448	0.857495	0.817605
10.3333	1.0827	1.0672	1.0608	0.9083	1.02975	0.0814871	1.11124	0.948263	0.8831	0.9957	0.9391	0.9014	0.929825	0.0497217	0.979547	0.880103	0.8233	0.846	0.8832	0.822	0.843625	0.0285924	0.872217	0.815033
10.6667	1.1085	1.0526	1.0843	0.9302	1.0439	0.0791806	1.12308	0.964719	0.8944	0.9667	0.9173	0.9104	0.9222	0.0311787	0.953379	0.891021	0.8357	0.8497	0.8924	0.8164	0.84855	0.032264	0.880814	0.816286
11	1.0842	1.0993	1.0877	0.9441	1.05382	0.0734341	1.12726	0.980391	0.8964	0.9604	0.9055	0.9247	0.92175	0.0283385	0.950088	0.893412	0.855	0.8587	0.9027	0.8308	0.8618	0.0299425	0.891742	0.831857
11.3333	1.1407	1.1035	1.1062	0.9699	1.08008	0.0753772	1.15545	1.0047	0.9119	0.9599	0.8935	0.9404	0.926425	0.0295009	0.955926	0.896924	0.8696	0.869	0.9092	0.8508	0.87465	0.0246303	0.89928	0.85002
11.6667	1.1694	1.135	1.1373	1.0039	1.1114	0.0733667	1.18477	1.03803	0.9287	0.9701	0.9101	0.9478	0.939175	0.0257283	0.964903	0.913447	0.8811	0.8805	0.9207	0.8662	0.887125	0.0234188	0.910544	0.863706
12	1.2002	1.1954	1.1933	1.0438	1.15817	0.0763047	1.23448	1.08187	0.9375	0.9791	0.9229	0.9659	0.95135	0.0257098	0.97706	0.92564	0.8968	0.926	0.9315	0.8843	0.90965	0.0227485	0.932399	0.886901
12.3333	1.2454	1.2104	1.2409	1.081	1.19443	0.0771985	1.27162	1.11723	0.9492	0.99	0.9348	0.9767	0.962675	0.025179	0.987854	0.937496	0.9099	0.9367	0.9365	0.9031	0.92155	0.0175987	0.939149	0.903951
12.6667	1.2466	1.2636	1.2735	1.1668	1.23763	0.0485058	1.28613	1.18912	0.9642	1.0031	0.9477	0.9867	0.975425	0.0244111	0.999836	0.951014	0.9211	0.9566	0.9438	0.92	0.935375	0.0179039	0.953279	0.917471
13	1.2699	1.3091	1.346	1.2057	1.28267	0.0599908	1.34267	1.22268	0.9671	1.02	0.9644	0.998	0.987375	0.0265594	1.01393	0.960816	0.9295	0.9795	0.9511	0.939	0.949775	0.0216988	0.971474	0.928076
13.3333	1.3003	1.3317	1.3957	1.3018	1.33237	0.0446249	1.377	1.28775	0.9834	1.0289	0.9769	1.0097	0.999725	0.0240705	1.0238	0.975655	0.9403	0.9944	0.961	0.9546	0.962575	0.0229135	0.985489	0.939661
13.6667	1.2698	1.3631	1.3963	1.3383	1.34188	0.053604	1.39548	1.28827	1.0037	1.0413	0.9899	1.0203	1.0138	0.0221489	1.03595	0.991651	0.9521	1.0006	0.9692	0.9675	0.97235	0.0203435	0.992694	0.952007
14	1.2885	1.354	1.423	1.3659	1.35785	0.0551772	1.41303	1.30267	1.007	1.0562	1.0035	1.0325	1.0248	0.0246021	1.0494	1.0002	0.965	1.0192	0.979	0.9855	0.987175	0.0229998	1.01017	0.964175
14.3333	1.2852	1.3663	1.4369	1.381	1.36735	0.0626452	1.43	1.3047	1.0361	1.063	1.0199	1.044	1.04075	0.0179069	1.05866	1.02284	0.9726	1.0347	0.9831	0.9946	0.99625	0.0271623	1.02341	0.969088
14.6667	1.2724	1.4185	1.4241	1.4081	1.38078	0.0725535	1.45333	1.30822	1.0332	1.0766	1.0296	1.054	1.04835	0.0216877	1.07004	1.02666	0.9814	1.0364	0.9981	1.0059	1.00545	0.0230256	1.02848	0.982424
15	1.2895	1.4001	1.4302	1.382	1.37545	0.0606506	1.4361	1.3148	1.0473	1.0894	1.0441	1.0686	1.06235	0.0210581	1.08341	1.04129	0.9921	1.0458	1.0208	1.0114	1.01753	0.022317	1.03984	0.995208
15.3333	1.235	1.4386	1.3994	1.4033	1.36907	0.0911058	1.46018	1.27797	1.0714	1.1008	1.0543	1.0802	1.07668	0.0193469	1.09602	1.05733	1.0013	1.0542	1.0147	1.0228	1.02325	0.0224575	1.04571	1.00079
15.6667	1.2459	1.4338	1.3924	1.428	1.37503	0.0880076	1.46303	1.28702	1.0664	1.1166	1.0662	1.0869	1.08402	0.0237892	1.10781	1.06024	1.0101	1.0739	1.0193	1.0318	1.03377	0.0281895	1.06196	1.00559
16	1.2314	1.4258	1.3802	1.4349	1.36807	0.0942069	1.46228	1.27387	1.0761	1.1152	1.0765	1.0921	1.08998	0.018393	1.10837	1.07158	1.0189	1.083	1.0069	1.0393	1.03703	0.033441	1.07047	1.00358
16.3333	1.1981	1.4064	1.3693	1.4594	1.3583	0.113019	1.47132	1.24528	1.1029	1.0958	1.0827	1.0872	1.09215	0.00899428	1.10114	1.08316	1.027	1.0981	1.012	1.0451	1.04555	0.0375562	1.08311	1.00799
16.6667	1.2074	1.4274	1.362	1.4694	1.36655	0.114935	1.48149	1.25161	1.1116	1.1066	1.0943	1.0969	1.10235	0.00812674	1.11048	1.09422	1.0361	1.1062	1.0131	1.0532	1.05215	0.0396022	1.09175	1.01255
17	1.2194	1.4109	1.3636	1.4669	1.3652	0.105974	1.47117	1.25923	1.127	1.1188	1.1005	1.1117	1.1145	0.0112336	1.12573	1.10327	1.0451	1.128	1.0114	1.06	1.06112	0.0489997	1.11012	1.01213
17.3333	1.226	1.3955	1.3657	1.4698	1.36425	0.102034	1.46628	1.26222	1.1298	1.127	1.1051	1.1213	1.1208	0.0110481	1.13185	1.10975	1.0515	1.1284	1.0059	1.0695	1.06383	0.050693	1.11452	1.01313
17.6667	1.2324	1.376	1.351	1.4623	1.35543	0.0948689	1.45029	1.26056	1.1437	1.1413	1.1087	1.1241	1.12945	0.0163572	1.14581	1.11309	1.0584	1.136	1.0119	1.0787	1.07125	0.0514315	1.12268	1.01982
18	1.2393	1.3764	1.357	1.4566	1.35732	0.0897206	1.44705	1.2676	1.1404	1.1252	1.1205	1.1194	1.12638	0.00968237	1.13606	1.11669	1.0676	1.1479	1.0196	1.0612	1.07407	0.0536201	1.1277	1.02045

## Sheet: Ex vivo lung relative fitness
block	genotype	time	popntype	rep	relfit
a	delD	96	pure	1	2.90148
a	delD	96	pure	2	1.05706
a	delD	96	pure	3	9.375
a	delD	96	pure	4	1.26531
a	delDEF	96	pure	1	8.75
a	delDEF	96	pure	2	0.959184
a	delDEF	96	pure	3	0.364532
a	delDEF	96	pure	4	0.525826
a	delD	96	mixed	1	0.227273
a	delD	96	mixed	2	0.119048
a	delD	96	mixed	3	0.142857
a	delD	96	mixed	4	0.25
a	delDEF	96	mixed	1	0.896226
a	delDEF	96	mixed	2	0.146104
a	delDEF	96	mixed	3	0
a	delDEF	96	mixed	4	0.0652174
b	delD	96	pure	1	2.375
b	delD	96	pure	2	0.540541
b	delD	96	pure	3	1.25
b	delD	96	pure	4	0.895833
b	delDEF	96	pure	1	0.9375
b	delDEF	96	pure	2	1.47917
b	delDEF	96	pure	3	1.375
b	delDEF	96	pure	4	0.432432
b	delD	96	mixed	1	0.421053
b	delD	96	mixed	2	0.604651
b	delD	96	mixed	3	3.1875
b	delD	96	mixed	4	1.55263
b	delDEF	96	mixed	1	0.03125
b	delDEF	96	mixed	2	0.114943
b	delDEF	96	mixed	3	0.607143
b	delDEF	96	mixed	4	0

## Sheet: SWF relative fitness
block	genotype	time	popntype	rep	relfit
a	delD	24	pure	1	2.34375
a	delD	24	pure	2	3.14286
a	delD	24	pure	3	2.33333
a	delD	24	pure	4	1.6
a	delD	24	pure	5	1.11765
a	delD	48	pure	1	1.15385
a	delD	48	pure	2	1.30189
a	delD	48	pure	3	0.946429
a	delD	48	pure	4	1.07273
a	delD	48	pure	5	1.35417
a	delDEF	24	pure	1	2.42857
a	delDEF	24	pure	2	3.85714
a	delDEF	24	pure	3	0.96875
a	delDEF	24	pure	4	2.52941
a	delDEF	24	pure	5	1.4
a	delDEF	48	pure	1	1.32692
a	delDEF	48	pure	2	1.07143
a	delDEF	48	pure	3	1.13208
a	delDEF	48	pure	4	1.70833
a	delDEF	48	pure	5	1.2
a	delD	24	mixed	1	1.31383
a	delD	24	mixed	2	0.909091
a	delD	24	mixed	3	0.605634
a	delD	24	mixed	4	0.553846
a	delD	24	mixed	5	0.758621
a	delD	48	mixed	1	1.2
a	delD	48	mixed	2	1
a	delD	48	mixed	3	0.5
a	delD	48	mixed	4	0
a	delD	48	mixed	5	0.125
a	delDEF	24	mixed	1	1
a	delDEF	24	mixed	2	0.403226
a	delDEF	24	mixed	3	0.35514
a	delDEF	24	mixed	4	0.398773
a	delDEF	24	mixed	5	1.05128
a	delDEF	48	mixed	1	0.333333
a	delDEF	48	mixed	2	0.333333
a	delDEF	48	mixed	3	0.2
a	delDEF	48	mixed	4	2
a	delDEF	48	mixed	5	1
b	delD	24	pure	1	1.14286
b	delD	24	pure	2	1.38462
b	delD	24	pure	3	0.7
b	delD	24	pure	4	0.4
b	delD	24	pure	5	1.13333
b	delD	48	pure	1	0.448179
b	delD	48	pure	2	0.447205
b	delD	48	pure	3	0.593179
b	delD	48	pure	4	0.531905
b	delD	48	pure	5	0.582318
b	delDEF	24	pure	1	1.61538
b	delDEF	24	pure	2	1.14286
b	delDEF	24	pure	3	1.2
b	delDEF	24	pure	4	1.33333
b	delDEF	24	pure	5	0.542857
b	delDEF	48	pure	1	0.747405
b	delDEF	48	pure	2	0.587312
b	delDEF	48	pure	3	0.377055
b	delDEF	48	pure	4	0.710144
b	delDEF	48	pure	5	0.351074
b	delD	24	mixed	1	0.686131
b	delD	24	mixed	2	0.554348
b	delD	24	mixed	3	0.774436
b	delD	24	mixed	4	0.950495
b	delD	24	mixed	5	0.57754
b	delD	48	mixed	1	1
b	delD	48	mixed	2	2.66667
b	delD	48	mixed	3	3.5
b	delD	48	mixed	4	1
b	delD	48	mixed	5	6
b	delDEF	24	mixed	1	0.68
b	delDEF	24	mixed	2	0.45122
b	delDEF	24	mixed	3	0.420561
b	delDEF	24	mixed	4	0.437037
b	delDEF	24	mixed	5	0.515789
b	delDEF	48	mixed	1	1
b	delDEF	48	mixed	2	0
b	delDEF	48	mixed	3	1.5
b	delDEF	48	mixed	4	0.4
b	delDEF	48	mixed	5	2.33333

## Sheet: SCW relative fitness
block	genotype	time	popntype	rep	relfit
a	delD	48	pure	1	1.30769
a	delD	48	pure	2	0.5
a	delD	48	pure	3	1.5
a	delD	48	pure	4	0.272727
a	delD	48	pure	5	0.363636
a	delDEF	48	pure	1	1
a	delDEF	48	pure	2	0.615385
a	delDEF	48	pure	3	0.8
a	delDEF	48	pure	4	0.818182
a	delDEF	48	pure	5	2.75
a	delD	48	mixed	1	0.666667
a	delD	48	mixed	2	1.66667
a	delD	48	mixed	3	0
a	delD	48	mixed	4	1
a	delD	48	mixed	5	2
a	delDEF	48	mixed	1	1.33333
a	delDEF	48	mixed	2	1.5
a	delDEF	48	mixed	3	0
a	delDEF	48	mixed	4	1.5
a	delDEF	48	mixed	5	2
b	delD	48	pure	1	1.10526
b	delD	48	pure	2	1.1875
b	delD	48	pure	3	0.52
b	delD	48	pure	4	0.75
b	delD	48	pure	5	0.384615
b	delDEF	48	pure	1	1.46154
b	delDEF	48	pure	2	1.05263
b	delDEF	48	pure	3	1.1875
b	delDEF	48	pure	4	0.76
b	delDEF	48	pure	5	0.75
b	delD	48	mixed	1	1.13333
b	delD	48	mixed	2	1.38462
b	delD	48	mixed	3	1.88462
b	delD	48	mixed	4	0.894737
b	delD	48	mixed	5	0.758065
b	delDEF	48	mixed	1	0.944444
b	delDEF	48	mixed	2	0.772727
b	delDEF	48	mixed	3	0.486486
b	delDEF	48	mixed	4	0.196429
b	delDEF	48	mixed	5	0.230769
